# Supplementary material for: Treatment Options in Managing Infections Following Calcaneal Fractures: A Systematic Review
Source: Life (Basel). 2026 Mar 23;16(3):528. doi: 10.3390/life16030528 (PMC13028101; doi:10.3390/life16030528)
Supplement: Supplementary file 1 [file life-16-00528-s001.zip]

Archive with 1 entries (1 files):
- life-4175056-supplementary.pdf
